# Supplementary material for: Novel Prognostic Markers in Triple-Negative Breast Cancer Discovered by MALDI-Mass Spectrometry Imaging
Source: Front Oncol. 2019 May 14;9:379. doi: 10.3389/fonc.2019.00379 (PMC6527753; doi:10.3389/fonc.2019.00379)
Supplement: Supplementary file 1 [file Table_1.xlsx]

## Sheet: Sheet1
Supplementary Table 1.			Sequences and modifications of identified tryptic peptides.
		ROC AUC*
Protein	m/z meas.	#1	#2	#3	#4	#5	#6	#7	#8	Sequence	Modifications	Range	% Coverage	Accession	Protein
PLEKHG2	1105.56			0.873		0.774	0.887			R.QGPGGGAPAASR.G	Phospho: 11	1,294 - 1,305	0.00865801	PKHG2_HUMAN	Pleckstrin homology domain-containing family G member 2 OS=Homo sapiens GN=PLEKHG2 PE=1 SV=3
SOX11	1321.63	0.956				0.769	0.956			R.VSGSGGGGAGKTVK.C	Phospho: 2, 12	205 - 218	0.0408163	SOX11_HUMAN	Transcription factor SOX-11 OS=Homo sapiens GN=SOX11 PE=1 SV=2
ATIC	1465.66	0.989		0.769		0.785	0.972	0.961		K.NGQVIGIGAGQQSR.I	Phospho: 13; Deamidated: 11	438 - 451	0.0236486	PUR9_HUMAN	Bifunctional purine biosynthesis protein PURH OS=Homo sapiens GN=ATIC PE=1 SV=3
SNCAIP	1547.04	0.983				0.769	0.987	0.98		K.RILGLCTTINGLSGK.A	Deamidated: 10	176 - 190	0.0163221	SNCAP_HUMAN	Synphilin-1 OS=Homo sapiens GN=SNCAIP PE=1 SV=2
DHRS11	1563.69	0.989					0.976	0.973		R.LALVTGASGGIGAAVAR.A	Phospho: 5	13 - 29	0.0653846	DHR11_HUMAN	Dehydrogenase/reductase SDR family member 11 OS=Homo sapiens GN=DHRS11 PE=1 SV=1
UBR4	1565.72	0.938				0.733	0.946	0.903		K.IAAGIKNNSNGHQLK.D	Deamidated: 10	4,665 - 4,679	0.00289408	UBR4_HUMAN	E3 ubiquitin-protein ligase UBR4 OS=Homo sapiens GN=UBR4 PE=1 SV=1
CCDC24	1586.63	0.972				0.881	0.97	0.963		R.EGPASTPMSSAAPQAPA.-	Oxidation: 8; Deamidated: 14	291 - 307	0.0553746	CCD24_HUMAN	Coiled-coil domain-containing protein 24 OS=Homo sapiens GN=CCDC24 PE=1 SV=1
ZSWIM8	1684.74		0.783							K.AKALGGAGSGSKGSAGGGSK.R	Phospho: 19	585 - 604		ZSWM8_HUMAN
	1923.75	0.864	0.791							R.KQSAGPNSPTGGGGGGGSGGTR.M	Phospho: 21	46 - 67	0.0231579	ZSWM8_HUMAN	Zinc finger SWIM domain-containing protein 8 OS=Homo sapiens GN=ZSWIM8 PE=1 SV=1
	2339.86				0.718					K.QSAGPNSPTGGGGGGGSGGTRMR.D	Oxidation: 22; Phospho: 2, 7, 9, 20; Deamidated: 1	47 - 69		ZSWM8_HUMAN
MUC4	2057.93	0.97	0.873					0.941		R.TEGLLGVWNNNPEDDFR.M	Phospho: 1; Deamidated: 10, 11	1,590 - 1,606	0.00783771	MUC4_HUMAN	Mucin-4 OS=Homo sapiens GN=MUC4 PE=1 SV=4
RAB5A	2106.08	0.969	0.885					0.943		R.QASPNIVIALSGNKADLANK.R	Phospho: 3; Deamidated: 1, 5	121 - 140	0.0930233	RAB5A_HUMAN	Ras-related protein Rab-5A OS=Homo sapiens GN=RAB5A PE=1 SV=2
TOB2	2216.16	0.981					0.84	0.934		K.GGGAASGGGVASSGAGGQQPPQQPR.M	Phospho: 6	194 - 218	0.0726744	TOB2_HUMAN	Protein Tob2 OS=Homo sapiens GN=TOB2 PE=1 SV=2
COL1A1	836.459			0.817						R.GPAGPQGPR.G		1,085 - 1,093		CO1A1_HUMAN
	868.408					0.863				K.GEAGPQGPR.G		353 - 361		CO1A1_HUMAN
	886.474			0.84		0.847				R.GSEGPQGVR.G		362 - 370	0.0416667	CO1A1_HUMAN	Collagen alpha-1(I) chain OS=Homo sapiens GN=COL1A1 PE=1 SV=5
	1297.6				0.743		0.889			K.GESGPSGPAGPTGAR.G		782 - 796		CO1A1_HUMAN
	1691.6	0.913			0.79		0.818			K.DGEAGAQGPPGPAGPAGER.G	Deamidated: 7	613 - 631		CO1A1_HUMAN
COL1A2	785.412			0.772						R.GDQGPVGR.T		823 - 830		CO1A2_HUMAN
	840.466			0.824	0.76	0.831				R.GVVGPQGAR.G		157 - 165		CO1A2_HUMAN
	868.399				0.766	0.881	0.813			R.GPSGPQGIR.G		997 - 1,005		CO1A2_HUMAN
	1235.68					0.76	0.948			R.GEAGAAGPAGPAGPR.G		694 - 708	0.068082	CO1A2_HUMAN	Collagen alpha-2(I) chain OS=Homo sapiens GN=COL1A2 PE=1 SV=7
	1562.79		0.813			0.761		0.827		R.GETGPSGPVGPAGAVGPR.G		979 - 996		CO1A2_HUMAN
	2028				0.817					K.HGNRGETGPSGPVGPAGAVGPR.G	Deamidated: 3	975 - 996		CO1A2_HUMAN
	2705.26		0.861						0.78	R.GPPGESGAAGPTGPIGSRGPSGPPGPDGNK.G	Phospho: 21	592 - 621		CO1A2_HUMAN
COL6A3	1707.84	0.901	0.824			0.809	0.951	0.955		R.VAVVTYNNEVTTEIR.F		2,445 - 2,459	0.0116732	CO6A3_HUMAN	Collagen alpha-3(VI) chain OS=Homo sapiens GN=COL6A3 PE=1 SV=5
	1731.87						0.903	0.805		K.ISLSPEYVFSVSTFR.E		1,381 - 1,395		CO6A3_HUMAN
*ROC area-under-the-curve (AUC) values for peptides that distinguish cancer from benign tissue in TNBC tissue sections #1 to #8 by MALDI MS imaging.
COL6A3 coverage is relative to the mature protein, 2570 aa.
